# Supplementary material for: A Novel LC-MS/MS Method for the Measurement of Elexacaftor, Tezacaftor and Ivacaftor in Plasma, Dried Plasma Spot (DPS) and Whole Blood in Volumetric Absorptive Microsampling (VAMS) Devices
Source: Pharmaceutics. 2025 Feb 6;17(2):200. doi: 10.3390/pharmaceutics17020200 (PMC11859332; doi:10.3390/pharmaceutics17020200)
Supplement: Supplementary file 1 [file pharmaceutics-17-00200-s001.zip]

Archive with 1 entries (1 files):
- pharmaceutics-3417159-supplementary.pdf
